# Supplementary material for: Genome-wide haplotype association study identify TNFRSF1A, CASP7, LRP1B, CDH1 and TG genes associated with Alzheimer's disease in Caribbean Hispanic individuals
Source: Oncotarget. 2015 Nov 25;6(40):42504–14. doi: 10.18632/oncotarget.6391 (PMC4767448; doi:10.18632/oncotarget.6391)
Supplement: Supplementary file 1 [file oncotarget-06-42504-s001.xls]

## Sheet: Sheet1
Ensembl gene ID	Symbol
ENSG00000142192	APP
ENSG00000080815	PSEN1
ENSG00000130203	APOE
ENSG00000143801	PSEN2
ENSG00000164867	NOS3
ENSG00000122861	PLAU
ENSG00000163697	APBB2
ENSG00000137642	SORL1
ENSG00000175899	A2M
ENSG00000108578	BLMH
ENSG00000010704	HFE
ENSG00000005381	MPO
ENSG00000157212	PAXIP1
ENSG00000115008	IL1A
ENSG00000123384	LRP1
ENSG00000119689	DLST|DLSTP
ENSG00000005421	PON1
ENSG00000102468	HTR2A
ENSG00000173391	OLR1
ENSG00000114200	BCHE
ENSG00000117984	CTSD
ENSG00000176697	BDNF
ENSG00000177000	MTHFR
ENSG00000036530	CYP46A1
ENSG00000125538	IL1B
ENSG00000135457	TFCP2
ENSG00000130208	APOC1
ENSG00000148834	GSTO1
ENSG00000105854	PON2
ENSG00000119912	IDE
ENSG00000189221	MAOA
ENSG00000186868	MAPT
ENSG00000186318	BACE1
ENSG00000166313	APBB1
ENSG00000101439	CST3
ENSG00000070748	CHAT
