# Supplementary material for: Genome-wide haplotype association study identify TNFRSF1A, CASP7, LRP1B, CDH1 and TG genes associated with Alzheimer's disease in Caribbean Hispanic individuals
Source: Oncotarget. 2015 Nov 25;6(40):42504–14. doi: 10.18632/oncotarget.6391 (PMC4767448; doi:10.18632/oncotarget.6391)
Supplement: Supplementary file 2 [file oncotarget-06-42504-s002.xls]

## Sheet: Sheet1
Chromosome	chr_start	chr_stop	Haplotype block	Haplotype	Freq	Case, Control Ratio Counts	Case,Control Frequencies	Chi Square	P Value
chr1	85606533	85624133	rs10873710,rs7533395,rs12566306,rs17398175,rs2026773,rs1999186,rs7532729,rs4291547,	ACCAAAGA	0.325	352.0 : 876.0, 406.0 : 700.0	0.287, 0.367	17.179	3.4026e-05
chr1	109823461	109823688	rs484959,rs483096,	AG	0.337	367.0 : 863.0, 425.0 : 695.0	0.298, 0.379	17.252	3.2738e-05
chr1	111838008	111842925	rs866007,rs643559,rs475508,	AGG	0.112	168.7 : 1061.3, 95.2 : 1024.8	0.137, 0.085	15.986	6.3816e-05
chr1	111843190	111852810	rs626737,rs580183,rs11102347,rs12044963,rs11587564,rs817974,	AGACAA	0.147	220.0 : 1010.0, 125.3 : 994.7	0.179, 0.112	21.007	4.5754e-06
chr1	112892196	112950240	rs6537763,rs17493313,rs3849174,rs7512840,rs4301628,	AAAAG	0.15	149.2 : 1080.8, 203.6 : 914.4	0.121, 0.182	16.936	3.8661e-05
chr1	178727615	178813490	rs2773080,rs4652319,rs6681903,rs4540610,rs6693283,rs913857,rs883561,rs7519227,rs10913626,rs965558,	GGCGCAGGCG	0.15	151.0 : 1078.0, 201.9 : 918.0	0.123, 0.180	15.161	9.8743e-05
chr1	226520989	226521310	rs6684458,rs12043214,	AA	0.176	257.2 : 972.8, 156.9 : 963.1	0.209, 0.140	19.258	1.1419e-05
chr1	226522172	226543878	rs11584545,rs10799360,rs7545563,rs4653749,rs16846092,rs589087,	GGAACG	0.139	138.2 : 1089.8, 187.3 : 922.7	0.113, 0.169	15.346	8.9489e-05
chr1	226522172	226543878	rs11584545,rs10799360,rs7545563,rs4653749,rs16846092,rs589087,	GGCACA	0.136	205.7 : 1022.3, 113.0 : 997.0	0.168, 0.102	21.417	3.6951e-06
chr1	226568270	226572325	rs7525939,rs12024134,	GA	0.686	893.4 : 336.6, 719.7 : 400.3	0.726, 0.643	19.108	1.2354e-05
chr1	226568270	226572325	rs7525939,rs12024134,	AA	0.16	158.6 : 1071.4, 217.3 : 902.7	0.129, 0.194	18.478	1.7185e-05
chr1	241691507	241701917	rs9428886,rs7418366,rs10926538,rs12117802,	GAAG	0.174	252.5 : 977.5, 157.1 : 962.9	0.205, 0.140	17.252	3.273e-05
chr1	33766679	33772682	rs479056,rs1372279,rs474474,	GCA	0.638	838.5 : 391.5, 660.6 : 457.4	0.682, 0.591	20.935	4.7504e-06
chr2	59518608	59520861	rs2041719,rs11902296,rs7593123,rs7582784,	AAAA	0.484	648.9 : 577.1, 484.4 : 631.6	0.529, 0.434	21.224	4.0853e-06
chr2	67181225	67182980	rs4671787,rs17033166,rs12996858,	CGC	0.047	37.0 : 1191.0, 74.0 : 1046.0	0.030, 0.066	16.8	4.1533e-05
chr2	75137381	75147073	rs10172990,rs3771833,rs975664,rs9808455,rs11902071,rs6727957,rs17010825,	GGAGGGA	0.097	152.0 : 1076.0, 76.0 : 1042.0	0.124, 0.068	20.767	5.1867e-06
chr2	8060513	8064270	rs2041876,rs6718111,rs11899688,rs6751058,	AGGA	0.088	135.3 : 1094.7, 71.7 : 1046.3	0.110, 0.064	15.324	9.0552e-05
chr2	140393750	140408866	rs16843900,rs10803583,rs2380790,rs16843911,rs1518447,rs1568256,	ACGAGA	0.657	853.0 : 377.0, 691.0 : 429.0	0.693, 0.617	15.236	9.4875e-05
chr2	220354189	220365201	rs12386135,rs2068848,rs16861107,rs4674526,rs6741459,rs1454535,	AAGGGG	0.139	137.7 : 1090.3, 187.8 : 928.2	0.112, 0.168	15.391	8.7389e-05
chr2	222351420	222408594	rs1583151,rs1430666,rs4673017,rs6436315,	GAGG	0.114	169.9 : 1060.1, 97.2 : 1020.8	0.138, 0.087	15.188	9.7309e-05
chr2	226229029	226248486	rs2943641,rs1515114,rs2943645,rs4675064,rs2396303,	GAAAG	0.147	215.2 : 1012.8, 130.8 : 987.2	0.175, 0.117	15.836	6.9067e-05
chr3	56725664	56729200	rs4681767,rs6787106,rs1009119,	AGG	0.183	262.0 : 968.0, 167.0 : 953.0	0.213, 0.149	16.041	6.1998e-05
chr3	56735688	56744983	rs9311618,rs9311619,rs3772219,rs4681794,rs2046823,	GGAAG	0.167	241.6 : 986.4, 150.2 : 967.8	0.197, 0.134	16.386	5.1654e-05
chr3	63503165	63505465	rs9866272,rs6766569,rs17068857,rs11715745,	CGAA	0.182	263.0 : 965.0, 163.0 : 951.0	0.214, 0.146	18.07	2.1291e-05
chr3	109531114	109537563	rs10933993,rs9832962,	GG	0.284	306.4 : 923.6, 361.5 : 758.5	0.249, 0.323	15.616	7.7586e-05
chr3	130426697	130428575	rs9821748,rs16827675,rs1497305,rs11926934,	AAGG	0.059	50.0 : 1178.0, 87.9 : 1032.1	0.041, 0.078	15.15	9.9302e-05
chr3	153639094	153657378	rs1474320,rs11711889,rs1006977,rs1554560,	GAAG	0.082	69.2 : 1160.8, 124.2 : 993.8	0.056, 0.111	23.23	1.4372e-06
chr4	40365770	40371065	rs4861350,rs11729951,rs10021851,rs4861079,rs10805157,rs1492506,rs4861085,	GAGAAAA	0.162	238.0 : 992.0, 142.0 : 978.0	0.193, 0.127	19.239	1.1536e-05
chr4	40377044	40381362	rs10026108,rs902856,rs1826394,	AAC	0.191	273.9 : 956.1, 174.1 : 945.9	0.223, 0.155	17.167	3.4226e-05
chr4	54105044	54107033	rs12500475,rs6554150,	GG	0.247	345.0 : 885.0, 235.0 : 885.0	0.280, 0.210	15.748	7.2378e-05
chr4	66492500	66499203	rs1398548,rs1398545,rs1512945,rs17087210,	AGAA	0.358	486.6 : 743.4, 355.0 : 765.0	0.396, 0.317	15.76	7.19e-05
chr4	76421995	76435093	rs17001949,rs11933350,rs10000169,	GAA	0.592	779.4 : 450.6, 611.7 : 508.3	0.634, 0.546	18.563	1.6441e-05
chr4	76421995	76435093	rs17001949,rs11933350,rs10000169,	GAG	0.338	370.0 : 860.0, 424.0 : 696.0	0.301, 0.379	15.844	6.8796e-05
chr4	81993926	82031957	rs13109155,rs4693013,rs4411986,rs6818682,rs7678127,rs11939555,rs6814999,rs17005307,rs1443771,	AGGGGGAAA	0.162	236.0 : 994.0, 145.0 : 975.0	0.192, 0.129	16.806	4.1399e-05
chr4	10611828	10643717	rs2720354,rs2720372,rs978591,rs2531208,rs4128567,rs11938471,rs6823132,	GAAGGAC	0.339	459.8 : 764.2, 332.9 : 783.1	0.376, 0.298	15.62	7.7441e-05
chr4	15104412	15105506	rs3857142,rs12505983,	AG	0.451	603.4 : 626.6, 456.2 : 663.8	0.491, 0.407	16.409	5.1044e-05
chr4	15145495	15145779	rs2702533,rs2702534,	AG	0.54	616.0 : 614.0, 653.0 : 465.0	0.501, 0.584	16.349	5.2681e-05
chr4	15145495	15145779	rs2702533,rs2702534,	GA	0.366	499.0 : 731.0, 360.0 : 758.0	0.406, 0.322	17.68	2.6138e-05
chr4	166869807	166916527	rs7672200,rs10517910,rs13123001,rs9997140,rs17520441,rs10014842,rs10517907,rs12649447,rs17645839,	AGAAAAAAC	0.063	54.0 : 1173.7, 95.0 : 1021.9	0.044, 0.085	16.581	4.6627e-05
chr4	167011358	167011859	rs10517920,rs6553489,rs6553490,	GAG	0.149	217.0 : 1013.0, 133.0 : 987.0	0.176, 0.119	15.383	8.7785e-05
chr4	176544165	176546069	rs10520353,rs309791,rs309798,rs11133161,rs13133225,	ACGGG	0.057	47.0 : 1181.0, 86.0 : 1032.0	0.038, 0.077	16.346	5.2756e-05
chr4	16964711	16994129	rs4698524,rs17443569,rs908222,rs6449272,rs4698529,	AGGGA	0.087	78.6 : 1151.4, 126.0 : 994.0	0.064, 0.112	17.423	2.9915e-05
chr4	18450916	18452090	rs16897053,rs13136984,	GA	0.323	443.0 : 787.0, 317.0 : 803.0	0.360, 0.283	15.936	6.5505e-05
chr4	21611851	21613732	rs1503994,rs6826086,rs16871591,	GAA	0.177	180.0 : 1050.0, 236.0 : 884.0	0.146, 0.211	16.674	4.4379e-05
chr5	55591694	55594974	rs10057304,rs7721054,	AA	0.111	166.8 : 1063.2, 94.4 : 1025.6	0.136, 0.084	15.649	7.624e-05
chr5	80281941	80294855	rs950788,rs2173676,rs9293811,rs6886552,	AAAG	0.236	331.7 : 898.3, 223.6 : 896.4	0.270, 0.200	15.921	6.6029e-05
chr5	87786564	87796576	rs6868166,rs698060,rs10072534,rs16902819,rs16902822,rs1423633,rs710370,rs2898554,	GAGGAAAG	0.116	111.0 : 1117.0, 162.0 : 958.0	0.090, 0.145	16.779	4.1997e-05
chr5	92469041	92500338	rs4242231,rs10068170,rs7703403,rs7710769,rs7442986,	GAACG	0.21	219.0 : 1009.0, 274.1 : 843.9	0.178, 0.245	15.735	7.2858e-05
chr5	113687422	113700117	rs2416329,rs4329014,rs4285208,rs4235748,	CAGG	0.535	703.0 : 521.0, 549.0 : 569.0	0.574, 0.491	16.292	5.4292e-05
chr5	134552090	134562139	rs12163993,rs12163997,rs2084007,rs12054866,rs2589403,rs2569343,rs329304,	GGAGGGG	0.025	16.0 : 1214.0, 43.0 : 1075.0	0.013, 0.038	15.49	8.2962e-05
chr5	155043967	155057701	rs286632,rs2099095,rs287125,rs10041155,rs6886279,rs10078820,rs101271,rs460626,	AGAGGGGA	0.213	222.7 : 1007.3, 277.2 : 840.8	0.181, 0.248	15.63	7.7035e-05
chr5	155526731	155531655	rs10040300,rs17117884,rs17117886,	AGA	0.198	201.9 : 1028.1, 262.5 : 857.5	0.164, 0.234	18.211	1.9778e-05
chr5	157978024	158010027	rs13165872,rs17052383,rs3095980,rs11135022,rs3096019,rs11953808,rs7711686,rs4704909,rs4621547,rs11135023,rs12517979,rs7711898,rs6884132,	GAAGGGGGCCAAG	0.088	81.0 : 1145.0, 125.0 : 993.0	0.066, 0.112	15.263	9.3514e-05
chr5	168108858	168116825	rs7712718,rs2569040,rs7722031,rs12188893,rs12187313,rs12186726,rs2617972,	GGAAAGC	0.24	335.9 : 888.1, 225.6 : 888.4	0.274, 0.203	16.504	4.8554e-05
chr5	175422943	175426567	rs265995,rs265999,rs266000,rs1587176,rs1310277,	ACAAA	0.166	238.0 : 988.0, 150.0 : 968.0	0.194, 0.134	15.219	9.5712e-05
chr6	103343445	103372954	rs2187940,rs12530201,rs2399931,rs12198596,rs7759361,rs9404361,rs1155126,rs1016606,rs7743013,rs6571104,	AAAGACAGAA	0.079	68.0 : 1154.0, 116.0 : 1001.0	0.056, 0.104	18.711	1.5208e-05
chr6	107693061	107704441	rs12203743,rs7740153,rs12525668,rs17068567,rs846950,rs846948,rs2295279,rs12216157,	GGGGGGGG	0.083	74.0 : 1156.0, 121.0 : 999.0	0.060, 0.108	17.656	2.6468e-05
chr6	107721130	107729018	rs846978,rs9320229,rs4946854,rs4945787,	GGGA	0.084	77.0 : 1153.0, 120.0 : 998.0	0.063, 0.107	15.247	9.4312e-05
chr6	108025473	108043433	rs9386694,rs9766942,rs4437515,rs9374007,rs10484904,rs17069204,rs9372179,	CCGGAGG	0.065	56.0 : 1174.0, 97.0 : 1021.0	0.046, 0.087	16.346	5.2756e-05
chr6	120539306	120541619	rs4946494,rs7756874,	AA	0.759	892.6 : 337.4, 891.8 : 228.2	0.726, 0.796	15.973	6.4236e-05
chr6	125670569	125701456	rs9491471,rs1935773,rs1832979,rs9321049,rs2747724,rs1777220,	GAAAGA	0.402	445.8 : 784.2, 498.4 : 619.6	0.362, 0.446	16.925	3.888e-05
chr6	21197852	21200051	rs3793090,rs2305955,	AG	0.093	84.2 : 1145.8, 135.0 : 985.0	0.068, 0.121	18.815	1.4402e-05
chr6	21200159	21204565	rs1459047,rs9465994,rs9465995,rs6926388,	AAAG	0.22	227.0 : 1003.0, 290.0 : 826.0	0.185, 0.260	19.312	1.1101e-05
chr6	22556562	22569835	rs6938780,rs988973,rs9393312,rs13196055,rs12193939,rs7750712,rs2076506,	CAAGAAA	0.029	54.2 : 1173.8, 14.6 : 1101.4	0.044, 0.013	19.79	8.644e-06
chr7	2805014	2827662	rs6975733,rs4722092,rs4719683,rs2644272,rs1636264,rs757791,	GGACCG	0.096	88.0 : 1136.0, 136.7 : 979.3	0.072, 0.123	17.24	3.2936e-05
chr7	8495856	8500075	rs1859512,rs4725098,rs6463815,	GCG	0.164	239.0 : 991.0, 146.2 : 973.8	0.194, 0.131	17.379	3.0615e-05
chr7	38710579	38732107	rs13238093,rs1859493,rs7797871,rs12701660,rs1061303,rs12701661,rs7803132,rs2245773,	GAAGAGAA	0.047	81.0 : 1149.0, 30.0 : 1086.0	0.066, 0.027	19.715	8.9884e-06
chr7	47833003	47834099	rs17659868,rs921634,rs11769398,	AGG	0.209	295.0 : 935.0, 195.0 : 925.0	0.240, 0.174	15.347	8.9481e-05
chr7	95490343	95502655	rs3801918,rs3779490,rs6973126,rs17717907,	GGGG	0.071	111.3 : 1118.7, 54.3 : 1063.7	0.090, 0.049	15.677	7.5137e-05
chr7	124388372	124400668	rs6466914,rs2190117,rs917164,rs10487264,	CGGG	0.275	384.0 : 846.0, 262.0 : 858.0	0.312, 0.234	18.015	2.1914e-05
chr7	124400929	124423681	rs7809628,rs2040933,rs1990254,rs2190930,rs1860144,rs13242942,	GGAAAG	0.279	388.2 : 839.8, 265.8 : 852.2	0.316, 0.238	17.876	2.3576e-05
chr7	14848793	14850782	rs1117750,rs12539188,rs2358071,	AGC	0.111	170.1 : 1059.9, 91.1 : 1028.9	0.138, 0.081	19.227	1.1604e-05
chr7	18700467	18707555	rs4721719,rs4721721,rs212671,rs1178108,rs1178109,rs17433319,	GACGGG	0.136	199.3 : 1026.7, 118.6 : 995.4	0.163, 0.106	15.641	7.6567e-05
chr8	57779452	57783670	rs6651297,rs1561081,rs1436001,rs1369776,rs6985640,	GGAAC	0.567	744.0 : 486.0, 587.0 : 531.0	0.605, 0.525	15.202	9.6576e-05
chr8	122781745	122794460	rs13261590,rs13280282,rs9297664,rs7009772,rs4871305,rs1373796,rs16897445,	GGCGGAA	0.438	585.3 : 642.7, 440.2 : 673.8	0.477, 0.395	15.759	7.1938e-05
chr8	132784020	132879743	rs7839989,rs235437,rs10102374,rs10505601,rs9643294,rs965242,rs2472537,rs7009180,rs180204,rs16904768,	GAACAGAAGG	0.242	254.6 : 963.4, 311.7 : 807.2	0.209, 0.279	15.367	8.8522e-05
chr8	138390815	138402945	rs883971,rs908841,rs16909084,rs978654,rs12548855,rs2056412,rs1519401,rs2139330,rs996429,	AGGCGAGAA	0.079	124.1 : 1098.4, 61.6 : 1051.1	0.102, 0.055	16.992	3.7543e-05
chr9	0.181978	0.228842	rs17080774,rs7865433,rs17053864,rs2778022,	CAGG	0.543	720.0 : 510.0, 557.0 : 563.0	0.585, 0.497	18.315	1.8724e-05
chr9	98160125	98160338	rs3780457,rs1891322,	AA	0.094	87.0 : 1143.0, 135.0 : 985.0	0.071, 0.121	16.998	3.7421e-05
chr9	7273837	7274696	rs1928203,rs10815578,rs1887867,	AGG	0.179	260.5 : 967.5, 160.0 : 958.0	0.212, 0.143	18.942	1.3475e-05
chr9	8097977	8102278	rs10815757,rs7867126,rs12235406,	AGA	0.437	483.8 : 746.2, 542.5 : 577.5	0.393, 0.484	19.76	8.7808e-06
chr9	8117656	8125410	rs10976780,rs16927126,rs7034109,rs10976786,rs16927134,rs12553340,rs2208701,rs10758939,	GAAACAAG	0.483	537.0 : 687.0, 594.0 : 522.0	0.439, 0.532	20.439	6.1565e-06
chr9	17745055	17749852	rs4324999,rs6475169,rs4338205,rs3780226,rs2182091,	AGGAA	0.298	411.0 : 817.0, 287.6 : 832.4	0.335, 0.257	17.03	3.6792e-05
chr9	20083048	20084266	rs10811312,rs3933328,rs4977384,	AAA	0.38	420.0 : 810.0, 472.6 : 647.4	0.341, 0.422	16.122	5.9383e-05
chr10	49786501	49886614	rs1258192,rs11815370,rs4838566,rs6537553,rs11599257,rs1438929,rs3849145,rs2002273,	AAGGAGGG	0.11	104.6 : 1121.4, 154.3 : 963.7	0.085, 0.138	16.52	4.8148e-05
chr10	82684829	82705406	rs2250933,rs2250544,rs2250313,rs2246633,rs7068082,rs17100586,rs7923865,rs1572334,rs1572333,rs7922851,rs2494028,	AGAAGAAAGAG	0.483	641.0 : 580.0, 489.0 : 627.0	0.525, 0.438	17.594	2.7348e-05
chr10	90436071	90466848	rs9420545,rs1782700,rs1274331,rs10509602,rs1782745,rs1782741,	CAAAGA	0.261	361.5 : 862.5, 247.4 : 864.6	0.295, 0.223	16.021	6.2637e-05
chr10	113678445	113712014	rs12415607,rs11196422,rs3124743,rs11196445,rs4457708,rs3124738,	CGGGAG	0.166	168.3 : 1061.7, 222.1 : 893.9	0.137, 0.199	16.325	5.3347e-05
chr10	19395014	19400219	rs7918440,rs4433484,	GG	0.655	850.6 : 379.4, 688.7 : 431.3	0.692, 0.615	15.24	9.4655e-05
chr10	19395014	19400219	rs7918440,rs4433484,	AG	0.195	192.4 : 1037.6, 265.3 : 854.7	0.156, 0.237	24.201	8.6799e-07
chr11	3147308	3151684	rs11820744,rs10466385,rs11025639,	GAG	0.043	74.4 : 1155.6, 27.3 : 1090.7	0.060, 0.024	18.389	1.8009e-05
chr11	5667710	5669511	rs11038628,rs12808061,rs12272771,	GCG	0.16	160.0 : 1070.0, 215.5 : 904.5	0.130, 0.192	16.958	3.8212e-05
chr11	35610039	35613778	rs16927784,rs697324,	GA	0.646	746.6 : 483.4, 771.1 : 348.9	0.607, 0.688	17.018	3.7021e-05
chr11	65103307	65140637	rs1209621,rs1129195,rs1706937,rs10501396,rs1211975,rs1196043,rs3825073,rs10895987,rs12282348,	GAACGAAGG	0.18	180.0 : 1045.0, 242.0 : 877.0	0.147, 0.216	19.04	1.2804e-05
chr11	65147571	65170212	rs1152639,rs17743381,	AA	0.208	212.8 : 1017.2, 276.3 : 843.7	0.173, 0.247	19.321	1.1051e-05
chr11	65186582	65209953	rs3825072,rs17146724,rs11227147,rs600135,rs2271448,	GACGG	0.12	115.7 : 1114.3, 166.4 : 949.6	0.094, 0.149	16.769	4.2218e-05
chr11	111005596	111008264	rs721368,rs7107636,	CG	0.36	396.0 : 834.0, 450.0 : 670.0	0.322, 0.402	16.216	5.6503e-05
chr11	111011626	111021358	rs17730056,rs978769,rs978770,rs11213703,rs317519,rs161138,	GAAGGC	0.376	403.0 : 825.0, 478.0 : 638.0	0.328, 0.428	24.993	5.7552e-07
chr12	53636802	53674043	rs7300936,rs11170631,rs12425788,rs10876477,rs1971762,rs12422531,	AGAGAG	0.012	26.0 : 1200.0, 3.0 : 1117.0	0.021, 0.003	16.481	4.9131e-05
chr12	6312329	6315411	rs740842,rs1003563,	GA	0.318	344.8 : 885.2, 403.6 : 716.4	0.280, 0.360	17.306	3.1821e-05
chr12	9595976	9602982	rs2241005,rs2058425,rs11834004,rs16934974,rs4763655,	GGAGG	0.085	131.0 : 1099.0, 68.0 : 1052.0	0.107, 0.061	15.857	6.8295e-05
chr12	85403190	85463238	rs12319025,rs7311798,rs1398442,rs7966477,rs17012900,rs1512731,rs4761064,	GGCCAGG	0.106	160.4 : 1069.6, 89.0 : 1029.0	0.130, 0.080	15.916	6.6215e-05
chr12	89874055	89902116	rs17783100,rs2553100,rs7975788,rs2954600,rs7968738,rs11105458,rs17017303,rs4635138,	GGAAGGAG	0.13	127.0 : 1103.0, 179.0 : 939.0	0.103, 0.160	16.723	4.3243e-05
chr12	131009484	131010546	rs1151357,rs12302321,	GA	0.539	712.8 : 517.2, 554.1 : 565.9	0.580, 0.495	16.973	3.7914e-05
chr13	78594176	78626594	rs9530803,rs7989262,rs2806581,rs1555813,rs9593346,rs12585112,rs1980793,rs1325638,rs1925739,rs9601101,	GGAAAGGAGC	0.188	193.0 : 1036.0, 250.0 : 867.0	0.157, 0.224	17.029	3.6808e-05
chr13	84715637	84717633	rs6563411,rs6563413,	AG	0.414	557.0 : 673.0, 415.3 : 702.7	0.453, 0.372	15.969	6.4393e-05
chr13	84715637	84717633	rs6563411,rs6563413,	GA	0.386	427.7 : 802.3, 478.0 : 640.0	0.348, 0.428	15.764	7.1756e-05
chr13	95394816	95399067	rs1764423,rs9584299,rs9302068,rs12427789,rs1764414,	GAACG	0.082	70.0 : 1160.0, 122.0 : 996.0	0.057, 0.109	21.264	4.0012e-06
chr13	27403469	27406370	rs1218801,rs2760902,rs1625037,rs9581843,	AAGA	0.111	105.0 : 1125.0, 155.0 : 965.0	0.085, 0.138	16.752	4.2598e-05
chr13	47267860	47270280	rs9534576,rs7984257,rs7991985,	AAA	0.24	253.2 : 976.8, 311.5 : 808.5	0.206, 0.278	16.764	4.233e-05
chr14	91089203	91097472	rs11620623,rs727022,rs10438207,	GGA	0.069	110.2 : 1117.8, 51.2 : 1068.8	0.090, 0.046	17.755	2.5131e-05
chr15	82755133	82784743	rs11631033,rs3743102,rs1108134,rs1108135,rs12592976,rs8033573,rs1877240,rs4779061,rs7163402,	GAGGAACCG	0.121	118.0 : 1108.9, 166.0 : 949.0	0.096, 0.149	15.224	9.5504e-05
chr15	94712673	94717661	rs2127247,rs7168914,rs2388779,rs11637906,rs8041855,rs12901421,rs7172116,	GCGAGGG	0.063	55.0 : 1175.0, 94.0 : 1026.0	0.045, 0.084	15.179	9.7777e-05
chr15	100161807	100187124	rs12441845,rs12437498,rs12441250,rs12719733,rs1600677,rs8029890,	GGAAGG	0.02	11.0 : 1217.0, 35.0 : 1081.0	0.009, 0.031	15.254	9.3989e-05
chr15	52894259	52897227	rs17543773,rs2899503,rs17626394,rs2414195,rs8026909,rs10851526,	GCGAAG	0.533	702.7 : 527.3, 549.2 : 570.8	0.571, 0.490	15.431	8.5593e-05
chr16	68675456	68715760	rs3118230,rs3118229,rs3118228,rs8049247,rs2296406,rs3785135,rs2902323,rs9934038,rs7186693,rs8059194,	GGCCGCAAAG	0.214	222.0 : 996.0, 279.0 : 829.0	0.182, 0.252	16.594	4.6293e-05
chr16	68740265	68767174	rs2902185,rs9932686,rs13333528,rs4783676,	AGAA	0.202	206.1 : 1023.9, 268.9 : 849.1	0.168, 0.241	19.302	1.1157e-05
chr16	27150313	27156160	rs4319771,rs7205197,rs868440,rs16976567,rs2063842,rs16976568,rs17706010,rs16952011,	AAGGAAGA	0.077	125.0 : 1103.0, 54.0 : 1056.0	0.102, 0.049	23.289	1.394e-06
chr17	51701707	51707431	rs1263963,rs9906298,rs17697375,rs1263965,rs1263969,rs1263970,	AAGGAA	0.186	267.5 : 958.5, 168.1 : 951.9	0.218, 0.150	17.958	2.2589e-05
chr17	79346528	79351186	rs12149977,rs4789890,rs12950551,rs2377404,rs1877677,rs11870711,	AAAAAG	0.1	93.0 : 1135.0, 140.4 : 973.6	0.076, 0.126	16.494	4.8816e-05
chr18	6170962	6245416	rs16949553,rs2085217,rs16949562,rs9966042,rs11872313,	AAAAA	0.827	1056.9 : 173.1, 886.8 : 233.2	0.859, 0.792	18.637	1.5816e-05
chr18	45214778	45219844	rs12327528,rs16978306,rs10502859,rs10502860,	GGCA	0.725	843.7 : 384.3, 858.0 : 260.0	0.687, 0.767	18.983	1.3187e-05
chr18	45214778	45219844	rs12327528,rs16978306,rs10502859,rs10502860,	AGCG	0.116	173.4 : 1054.6, 99.5 : 1018.5	0.141, 0.089	15.509	8.2106e-05
chr18	45222443	45239625	rs12605591,rs2885242,rs990278,rs8098865,rs12455422,rs1903647,rs8085664,rs768310,	AACACACG	0.641	729.5 : 488.5, 761.6 : 348.4	0.599, 0.686	19.178	1.1911e-05
chr18	59161455	59162538	rs9946177,rs7229266,	AA	0.384	524.3 : 705.7, 379.1 : 740.9	0.426, 0.339	19.054	1.2707e-05
chr18	77271099	77275676	rs8097893,rs2156641,rs2717128,	AAA	0.75	972.0 : 258.0, 790.7 : 329.3	0.790, 0.706	22.195	2.4626e-06
chr18	77280542	77294929	rs11659597,rs2850898,rs7244500,rs12373267,rs2187424,	GAAGG	0.064	53.0 : 1177.0, 96.0 : 1020.0	0.043, 0.086	18.132	2.0611e-05
chr18	78741589	78745150	rs2941787,rs2931023,rs2931024,rs9945493,rs11081652,	GAGAG	0.05	34.0 : 1194.0, 83.0 : 1037.0	0.028, 0.074	26.654	2.4341e-07
chr19	52703929	52709108	rs7256563,rs11084178,	GG	0.356	385.8 : 840.2, 449.8 : 670.2	0.315, 0.402	19.286	1.125e-05
chr19	57455094	57480707	rs7247474,rs2360764,rs2074058,rs7257644,rs2285609,rs2285611,	CAAAGG	0.363	494.7 : 735.3, 356.7 : 759.3	0.402, 0.320	17.24	3.2943e-05
chr19	44892009	44898409	rs157580,rs2075650,rs8106922,	AGA	0.126	188.0 : 1042.0, 108.0 : 1008.0	0.153, 0.097	16.685	4.4122e-05
chr19	50842565	50848678	rs2569729,rs266849,rs266870,	GAG	0.384	419.2 : 810.8, 482.7 : 637.3	0.341, 0.431	20.139	7.2019e-06
chr20	55656048	55660911	rs860341,rs1040697,rs670045,rs1337242,	AGAC	0.021	39.1 : 1188.9, 9.1 : 1110.9	0.032, 0.008	16.419	5.0774e-05
chr20	61762696	61763634	rs6061807,rs6061350,rs1539470,rs6142681,	GACA	0.132	130.7 : 1097.3, 180.1 : 937.9	0.106, 0.161	15.219	9.5728e-05
chr20	63226200	63239870	rs6090314,rs6062422,rs6011691,rs1075557,rs2273492,	GCGGG	0.13	192.8 : 1035.2, 113.3 : 1004.7	0.157, 0.101	16.018	6.2746e-05
chr20	6403133	6425455	rs6117248,rs355527,rs2423157,rs961253,rs6085549,	AGGCG	0.349	380.0 : 846.0, 438.0 : 680.0	0.310, 0.392	17.231	3.3106e-05
chr21	14356476	14359703	rs2403771,rs2822623,rs2822624,rs13050350,rs2014832,rs9978851,	AGGGAG	0.107	100.8 : 1129.2, 149.7 : 960.3	0.082, 0.135	17.06	3.6226e-05
chr21	19417898	19431963	rs2825572,rs928252,	AA	0.156	157.4 : 1072.6, 208.8 : 911.2	0.128, 0.186	15.223	9.5553e-05
chr22	30860079	30863543	rs5753350,rs8142410,rs5753352,rs2040802,rs739894,rs9609128,	CGGAAG	0.099	149.9 : 1080.1, 81.7 : 1032.3	0.122, 0.073	15.45	8.4699e-05
chr22	44823307	44825114	rs7290106,rs6007308,	GG	0.56	639.0 : 591.0, 678.0 : 442.0	0.520, 0.605	17.536	2.819e-05
chr22	44860632	44862444	rs5765061,rs3830115,rs2071761,rs2071762,	AGGG	0.452	606.0 : 624.0, 456.0 : 664.0	0.493, 0.407	17.318	3.1623e-05
