# Supplementary material for: Genome-wide haplotype association study identify TNFRSF1A, CASP7, LRP1B, CDH1 and TG genes associated with Alzheimer's disease in Caribbean Hispanic individuals
Source: Oncotarget. 2015 Nov 25;6(40):42504–14. doi: 10.18632/oncotarget.6391 (PMC4767448; doi:10.18632/oncotarget.6391)
Supplement: Supplementary file 3 [file oncotarget-06-42504-s003.xls]

## Sheet: Sheet1
Ensembl gene ID	Symbol
ENSG00000005981	ASB4
ENSG00000006715	VPS41
ENSG00000008323	PLEKHG6
ENSG00000012822	CALCOCO1
ENSG00000014216	CAPN1
ENSG00000021762	OSBPL5
ENSG00000039068	CDH1
ENSG00000042832	TG
ENSG00000043143	PHF15
ENSG00000048052	HDAC9
ENSG00000056487	PHF21B
ENSG00000062038	CDH3
ENSG00000067182	TNFRSF1A
ENSG00000081087	OSTM1
ENSG00000095383	TBC1D2
ENSG00000100784	RPS6KA5
ENSG00000101197	BIRC7
ENSG00000101198	C20orf58
ENSG00000101199	ARFGAP1
ENSG00000103723	CPEB1|AP3B2
ENSG00000105136	ZNF419
ENSG00000106785	TRIM14
ENSG00000106789	CORO2A
ENSG00000107295	SH3GL2
ENSG00000109220	CHIC2
ENSG00000109684	CLNK
ENSG00000111319	SCNN1A
ENSG00000111452	GPR133
ENSG00000112320	SOBP
ENSG00000115353	TACR1
ENSG00000116191	RALGPS2
ENSG00000116194	ANGPTL1
ENSG00000117174	C1orf181
ENSG00000121406	ZNF549
ENSG00000121904	CSMD2
ENSG00000122033	MTIF3
ENSG00000122034	GTF3A
ENSG00000122584	NXPH1
ENSG00000129292	PHF20L1
ENSG00000130202	PVRL2
ENSG00000130203	APOE
ENSG00000130204	TOMM40
ENSG00000130208	APOC1
ENSG00000132256	TRIM5
ENSG00000132274	TRIM22
ENSG00000132874	SLC14A2
ENSG00000133943	C14orf159
ENSG00000134873	CLDN10
ENSG00000135390	ATP5G2
ENSG00000135547	HEY2
ENSG00000135903	PAX3
ENSG00000136267	DGKB
ENSG00000137449	CPEB2
ENSG00000138771	SHROOM3
ENSG00000140470	ADAMTS17
ENSG00000142513	ACPT
ENSG00000142515	KLK3
ENSG00000142871	CYR61
ENSG00000145934	ODZ2
ENSG00000145996	CDKAL1
ENSG00000146535	GNA12
ENSG00000146670	CDCA5
ENSG00000147724	FAM135B
ENSG00000148735	C10orf81
ENSG00000149658	YTHDF1
ENSG00000149792	MRPL49
ENSG00000149809	TM7SF2
ENSG00000149823	C11orf2
ENSG00000152192	POU4F1
ENSG00000152193	C13orf7
ENSG00000152439	ZNF773
ENSG00000152700	SAR1B
ENSG00000153904	DDAH1
ENSG00000154655	L3MBTL4
ENSG00000154975	CA10
ENSG00000155304	STCH
ENSG00000155380	SLC16A1
ENSG00000155666	JMJD5
ENSG00000158683	PKD1L1
ENSG00000162298	SYVN1
ENSG00000162300	ZFPL1
ENSG00000162843	WDR64
ENSG00000163081	CCDC140
ENSG00000163630	SYNPR
ENSG00000163694	RBM47
ENSG00000163749	CCDC158
ENSG00000163946	C3orf63
ENSG00000163947	ARHGEF3
ENSG00000164299	SPZ1
ENSG00000164300	SERINC5
ENSG00000164556	FAM183B
ENSG00000165071	TMEM71
ENSG00000165806	CASP7
ENSG00000166562	SEC11C
ENSG00000167281	RBFOX3
ENSG00000167747	C19orf48
ENSG00000167748	KLK1
ENSG00000167751	KLK2
ENSG00000167766	ZNF83
ENSG00000168060	NAALADL1
ENSG00000168702	LRP1B
ENSG00000170653	ATF7
ENSG00000171385	KCND3
ENSG00000172752	COL6A5
ENSG00000174276	ZNHIT2
ENSG00000174343	CHRNA9
ENSG00000174562	KLK15
ENSG00000174945	AMZ1
ENSG00000177058	SLC38A9
ENSG00000178764	ZHX2
ENSG00000179242	CDH4
ENSG00000179431	FJX1
ENSG00000180279	MGC45922
ENSG00000180613	GSX2
ENSG00000181404	WASH1
ENSG00000184792	OSBP2
ENSG00000184845	DRD1
ENSG00000185737	NRG3
ENSG00000185774	KCNIP4
ENSG00000186230	ZNF749
ENSG00000186272	ZNF17
ENSG00000186628	FSD2|SCARNA15
ENSG00000187066	TMEM262
ENSG00000196104	SPOCK3
ENSG00000197128	ZNF772
ENSG00000197444	OGDHL
ENSG00000197588	KLKP1
ENSG00000197893	NRAP
ENSG00000203685	C1orf95
ENSG00000204710	SPDYC
ENSG00000204740	C10orf112
ENSG00000207598	MIR124-3
