# Supplementary material for: Genome-wide haplotype association study identify TNFRSF1A, CASP7, LRP1B, CDH1 and TG genes associated with Alzheimer's disease in Caribbean Hispanic individuals
Source: Oncotarget. 2015 Nov 25;6(40):42504–14. doi: 10.18632/oncotarget.6391 (PMC4767448; doi:10.18632/oncotarget.6391)
Supplement: Supplementary file 4 [file oncotarget-06-42504-s004.xls]

## Sheet: Sheet1
			Global prioritization		Annotation - EnsemblEst		Annotation - GeneOntology		Annotation - Interpro		Annotation - Kegg		Annotation - Swissprot		Blast		Expression - SonEtAl		Expression - SuEtAl		Interaction - Bind		Interaction - BioGrid		Interaction - Hprd		Interaction - InNetDb		Interaction - Intact		Interaction - Mint		Interaction - String		Motif		Precalculated - Ouzounis		Precalculated - Prospectr		Text
gene	symbol	description	rank	P-value	rank	score	rank	score	rank	score	rank	score	rank	score	rank	score	rank	score	rank	score	rank	score	rank	score	rank	score	rank	score	rank	score	rank	score	rank	score	rank	score	rank	score	rank	score	rank	score
ENSG00000130203	APOE	Apolipoprotein E precursor (Apo-E). [Source:Uniprot/SWISSPROT;Acc:P02649]	1	1.21e-09	38	0.52	1	3.99e-90	3	0.448	1	4.78e-27	1	3.31e-50	2	9e-160	7	0.662	12	0.671	1	1	1	1	1	1	1	1	1	1	6	none	1	1	58	0.959	5	0.297	99	0.569	1	0.438
ENSG00000130208	APOC1	Apolipoprotein C-I precursor (Apo-CI) (ApoC-I). [Source:Uniprot/SWISSPROT;Acc:P02654]	2	1.09e-06	34	0.518	16	2.37e-21	2	0.147	24	none	6	6.72e-37	4	5e-32	1	0.555	78	none	82	none	2	1	2	1	2	1	2	1	7	none	2	1	26	0.946	66	0.552	113	0.759	3	0.508
ENSG00000067182	TNFRSF1A	Tumor necrosis factor receptor superfamily member 1A precursor (p60) (TNF-R1) (TNF-RI) (TNFR-I) (p55) (CD120a antigen) [Contains: Tumor necrosis factor receptor superfamily member 1A, membrane form; Tumor necrosis factor-binding protein 1 (TBPI)]. [Source:Uniprot/SWISSPROT;Acc:P19438]	3	0.000363	82	0.645	8	3.3e-28	4	0.735	5	0.0843	2	4.62e-42	46	289	40	0.731	14	0.672	26	none	17	11.3	22	6.71	17	3.22	8	27	5	15.8	13	1.26	78	0.967	11	0.311	34	0.426	8	0.551
ENSG00000168702	LRP1B	Low-density lipoprotein receptor-related protein 1B precursor (Low- density lipoprotein receptor-related protein-deleted in tumor) (LRP- DIT). [Source:Uniprot/SWISSPROT;Acc:Q9NZR2]	4	0.000384	106	0.8	73	7.08e-07	1	0.0773	23	none	29	1.98e-12	1	1e-163	12	0.691	10	0.668	23	none	38	none	3	1	4	1.83	10	none	12	none	4	1.13	32	0.95	47	0.498	3	0.331	11	0.577
ENSG00000039068	CDH1	Epithelial-cadherin precursor (E-cadherin) (Uvomorulin) (Cadherin-1) (CAM 120/80) (CD324 antigen) [Contains: E-Cad/CTF1; E-Cad/CTF2; E- Cad/CTF3]. [Source:Uniprot/SWISSPROT;Acc:P12830]	5	0.000488	49	0.542	10	3.03e-26	15	1	32	none	3	3.12e-41	90	989	11	0.69	47	0.78	12	3	14	5.2	14	3.44	43	13	7	5	2	2	38	1.54	66	0.963	9	0.301	5	0.346	47	0.706
ENSG00000042832	TG	Thyroglobulin precursor. [Source:Uniprot/SWISSPROT;Acc:P01266]	6	0.000621	6	0.301	39	7.02e-14	7	0.891	26	none	7	1.56e-31	3	5.48e-47	86	0.819	107	none	108	none	8	2.33	5	1.43	36	7.33	39	none	40	none	23	1.38	93	0.971	7	0.301	9	0.356	9	0.572
ENSG00000165806	CASP7	Caspase-7 precursor (EC 3.4.22.-) (CASP-7) (ICE-like apoptotic protease 3) (ICE-LAP3) (Apoptotic protease Mch-3) (CMH-1) [Contains: Caspase-7 subunit p20; Caspase-7 subunit p11]. [Source:Uniprot/SWISSPROT;Acc:P55210]	7	0.00095	23	0.453	4	6.09e-37	10	1	2	3.27e-26	19	5.36e-15	34	181	8	0.678	16	0.674	13	7	13	4.67	20	5.11	18	3.23	5	4	9	none	15	1.27	116	0.986	99	0.701	61	0.482	2	0.462
ENSG00000184845	DRD1	D(1A) dopamine receptor. [Source:Uniprot/SWISSPROT;Acc:P21728]	8	0.00334	27	0.487	11	5.21e-25	16	1	8	0.618	11	6.37e-21	6	1e-28	95	none	55	0.809	61	none	70	none	27	10	28	5	32	none	4	4	18	1.33	88	0.971	20	0.355	6	0.346	4	0.51
ENSG00000101197	BIRC7	Baculoviral IAP repeat-containing protein 7 (Kidney inhibitor of apoptosis protein) (KIAP) (Melanoma inhibitor of apoptosis protein) (ML-IAP) (Livin) (RING finger protein 50). [Source:Uniprot/SWISSPROT;Acc:Q96CA5]	9	0.00762	46	0.538	6	2.9e-31	12	1	29	none	12	3.83e-20	54	414	111	none	56	0.809	62	none	6	2	10	2	10	2.33	16	none	18	none	5	1.16	18	0.935	90	0.661	60	0.482	14	0.584
ENSG00000142515	KLK3	Prostate-specific antigen precursor (EC 3.4.21.77) (PSA) (Kallikrein- 3) (Semenogelase) (Gamma-seminoprotein) (Seminin) (P-30 antigen). [Source:Uniprot/SWISSPROT;Acc:P07288]	10	0.0108	50	0.547	13	3.37e-24	18	1	15	1	4	1.13e-39	7	4.58e-28	96	none	77	0.919	81	none	4	1.6	8	1.75	40	10	3	1.5	8	none	50	1.98	74	0.966	44	0.495	23	0.395	13	0.582
ENSG00000152192	POU4F1	POU domain, class 4, transcription factor 1 (Brain-specific homeobox/POU domain protein 3A) (Brn-3A) (Oct-T1) (Homeobox/POU domain protein RDC-1). [Source:Uniprot/SWISSPROT;Acc:Q01851]	11	0.0244	124	none	2	1.01e-67	8	1	27	none	79	1	75	739	50	0.75	48	0.791	54	none	64	none	17	4	20	4	24	none	26	none	82	none	2	0.833	19	0.352	12	0.392	7	0.549
ENSG00000196104	SPOCK3	Testican-3 precursor (SPARC/osteonectin, CWCV, and Kazal-like domains proteoglycan 3). [Source:Uniprot/SWISSPROT;Acc:Q9BQ16]	12	0.0245	95	0.698	81	9.09e-06	77	1	81	none	59	1.57e-07	24	94	15	0.696	30	0.716	38	none	12	4	16	4	6	2.17	12	none	14	none	31	1.5	1	0.74	119	none	36	0.427	43	0.694
ENSG00000048052	HDAC9	Histone deacetylase 9 (HD9) (HD7B) (HD7). [Source:Uniprot/SWISSPROT;Acc:Q9UKV0]	13	0.0291	56	0.566	9	9.06e-28	14	1	31	none	72	0.00421	58	453	22	0.711	84	none	87	none	88	none	30	15	14	2.54	20	none	22	none	27	1.47	25	0.942	53	0.521	57	0.477	16	0.601
ENSG00000135903	PAX3	Paired box protein Pax-3 (HUP2). [Source:Uniprot/SWISSPROT;Acc:P23760]	14	0.0368	79	0.636	5	7.24e-34	11	1	28	none	20	7.59e-14	97	none	69	0.776	60	0.819	64	none	16	7	29	11	21	4	25	none	27	none	30	1.5	113	0.981	1	0.261	20	0.393	5	0.517
ENSG00000167748	KLK1	Kallikrein-1 precursor (EC 3.4.21.35) (Tissue kallikrein) (Kidney/pancreas/salivary gland kallikrein). [Source:Uniprot/SWISSPROT;Acc:P06870]	15	0.0396	30	0.491	28	2.05e-16	30	1	43	none	5	9.34e-39	8	1.73e-26	97	none	75	0.911	79	none	11	3	4	1.33	38	8.5	41	none	42	none	42	1.65	105	0.976	40	0.479	22	0.395	53	0.719
ENSG00000107295	SH3GL2	SH3-containing GRB2-like protein 2 (EC 2.3.1.-) (Endophilin-1) (Endophilin-A1) (SH3 domain protein 2A) (EEN-B1). [Source:Uniprot/SWISSPROT;Acc:Q99962]	16	0.04	122	none	29	3.81e-16	31	1	44	none	25	3.76e-13	26	108	36	0.728	2	0.575	16	none	31	none	42	none	8	2.22	14	none	16	none	78	none	50	0.957	17	0.336	48	0.467	20	0.617
ENSG00000153904	DDAH1	NG,NG-dimethylarginine dimethylaminohydrolase 1 (EC 3.5.3.18) (Dimethylargininase-1) (Dimethylarginine dimethylaminohydrolase 1) (DDAHI) (DDAH-1). [Source:Uniprot/SWISSPROT;Acc:O94760]	17	0.044	71	0.591	59	4.86e-10	59	1	66	none	15	3.93e-16	94	none	77	0.791	1	0.562	15	none	30	none	41	none	3	1.4	9	none	11	none	14	1.26	60	0.959	13	0.313	77	0.552	34	0.672
ENSG00000014216	CAPN1	Calpain-1 catalytic subunit (EC 3.4.22.52) (Calpain-1 large subunit) (Calcium-activated neutral proteinase 1) (CANP 1) (Calpain mu-type) (muCANP) (Micromolar-calpain). [Source:Uniprot/SWISSPROT;Acc:P07384]	18	0.0557	83	0.645	26	7.6e-17	29	1	7	0.198	9	9.75e-23	15	14.5	74	0.783	27	0.708	35	none	9	2.67	23	7	9	2.32	15	none	17	none	25	1.44	101	0.975	98	0.701	18	0.392	40	0.686
ENSG00000152700	SAR1B	GTP-binding protein SAR1b (GTBPB). [Source:Uniprot/SWISSPROT;Acc:Q9Y6B6]	19	0.0594	17	0.43	61	4.39e-09	61	1	68	none	62	1.06e-06	74	729	10	0.689	38	0.748	45	none	56	none	65	none	12	2.4	18	none	20	none	55	2.1	107	0.978	15	0.324	37	0.444	62	0.733
ENSG00000146535	GNA12	Guanine nucleotide-binding protein alpha-12 subunit (G alpha-12). [Source:Uniprot/SWISSPROT;Acc:Q03113]	20	0.0673	40	0.529	32	1.86e-15	34	1	6	0.0846	75	0.737	111	none	13	0.692	62	0.821	66	none	18	19	19	4.8	7	2.2	13	none	15	none	34	1.51	44	0.954	39	0.476	49	0.467	23	0.625
ENSG00000142871	CYR61	Protein CYR61 precursor (Cysteine-rich, angiogenic inducer, 61) (Insulin-like growth factor-binding protein 10) (Protein GIG1). [Source:Uniprot/SWISSPROT;Acc:O00622]	21	0.0687	81	0.645	14	1.1e-23	19	1	34	none	31	9.83e-12	28	129	88	0.825	23	0.696	33	none	47	none	56	none	11	2.38	17	none	19	none	79	none	19	0.936	4	0.293	4	0.346	12	0.581
ENSG00000122034	GTF3A	Transcription factor IIIA (Factor A) (TFIIIA). [Source:Uniprot/SWISSPROT;Acc:Q92664]	22	0.0715	68	0.591	53	6.29e-12	53	1	61	none	43	2.05e-09	20	52.4	102	none	6	0.644	20	none	35	none	46	none	65	none	65	none	65	none	37	1.53	22	0.941	28	0.425	51	0.475	120	none
ENSG00000163947	ARHGEF3	Rho guanine nucleotide exchange factor 3 (Exchange factor found in platelets and leukemic and neuronal tissues) (XPLN). [Source:Uniprot/SWISSPROT;Acc:Q9NR81]	23	0.0774	70	0.591	77	1.23e-06	74	1	78	none	45	2.05e-09	57	453	37	0.728	46	0.78	53	none	63	none	72	none	33	6	37	none	38	none	47	1.73	5	0.895	34	0.46	84	0.566	35	0.674
ENSG00000155380	SLC16A1	Monocarboxylate transporter 1 (MCT 1) (Solute carrier family 16 member 1). [Source:Uniprot/SWISSPROT;Acc:P53985]	24	0.079	126	none	94	0.00132	88	1	89	none	21	7.59e-14	98	none	17	0.7	15	0.672	27	none	41	none	50	none	35	6.83	6	4	10	none	77	none	28	0.947	25	0.388	13	0.392	17	0.604
ENSG00000081087	OSTM1	Osteopetrosis-associated transmembrane protein 1 precursor. [Source:Uniprot/SWISSPROT;Acc:Q86WC4]	25	0.0816	77	0.625	24	1.89e-17	114	none	114	none	65	1.8e-06	88	950	66	0.771	41	0.756	48	none	59	none	68	none	79	none	79	none	79	none	8	1.21	23	0.941	8	0.301	33	0.426	33	0.671
ENSG00000103723	AP3B2|CPEB1	AP-3 complex subunit beta-2 (Adapter-related protein complex 3 beta-2 subunit) (Beta3B-adaptin) (Adaptor protein complex AP-3 beta-2 subunit) (AP-3 complex beta-2 subunit) (Clathrin assembly protein complex 3 beta-2 large chain) (Neuron-specific vesicle c [Source:Uniprot/SWISSPROT;Acc:Q13367]	26	0.0816	100	0.738	31	1.25e-15	33	1	16	1	74	0.0252	110	none	25	0.715	11	0.669	24	none	39	none	18	4.5	5	1.9	11	none	13	none	49	1.95	47	0.956	2	0.276	47	0.457	19	0.614
ENSG00000062038	CDH3	Cadherin-3 precursor (Placental-cadherin) (P-cadherin). [Source:Uniprot/SWISSPROT;Acc:P22223]	27	0.0994	64	0.58	65	3.42e-08	64	1	19	1	13	5.05e-18	93	none	90	0.849	49	0.792	55	none	5	2	9	2	15	3	21	none	23	none	20	1.35	119	0.989	3	0.285	10	0.363	42	0.691
ENSG00000145934	ODZ2	Teneurin-2 (Ten-2) (Tenascin-M2) (Ten-m2) (Protein Odd Oz/ten-m homolog 2). [Source:Uniprot/SWISSPROT;Acc:Q9NT68]	28	0.0997	89	0.66	90	0.000964	6	0.735	25	none	33	1.41e-10	10	1.41e-16	65	0.77	96	none	98	none	99	none	100	none	101	none	101	none	101	none	44	1.67	80	0.967	6	0.298	11	0.376	54	0.725
ENSG00000178764	ZHX2	Zinc fingers and homeoboxes protein 2 (Zinc finger and homeodomain protein 2) (Alpha-fetoprotein regulator 1) (AFP regulator 1) (Regulator of AFP). [Source:Uniprot/SWISSPROT;Acc:Q9Y6X8]	29	0.108	75	0.591	38	2.73e-14	40	1	49	none	26	3.76e-13	67	667	67	0.771	97	none	99	none	100	none	13	2.5	52	none	4	2	1	2	46	1.7	120	0.99	97	0.697	65	0.5	30	0.66
ENSG00000155304	STCH	Stress 70 protein chaperone microsome-associated 60 kDa protein precursor (Microsomal stress 70 protein ATPase core). [Source:Uniprot/SWISSPROT;Acc:P48723]	30	0.11	58	0.566	69	1.41e-07	68	1	73	none	69	0.000305	108	none	47	0.743	36	0.736	43	none	10	3	15	4	53	none	53	none	3	3	65	2.8	84	0.97	104	0.722	7	0.346	22	0.624
ENSG00000163630	SYNPR	Synaptoporin. [Source:Uniprot/SWISSPROT;Acc:Q8TBG9]	31	0.112	103	0.774	72	4.92e-07	70	1	75	none	70	0.000346	18	30.7	101	none	112	none	113	none	113	none	113	none	113	none	113	none	113	none	19	1.33	20	0.938	16	0.329	21	0.395	6	0.542
ENSG00000149809	TM7SF2	Delta(14)-sterol reductase (EC 1.3.1.70) (C-14 sterol reductase) (Sterol C14-reductase) (Delta-14-SR) (Transmembrane 7 superfamily member 2) (Another new gene 1 protein) (Putative sterol reductase SR- 1). [Source:Uniprot/SWISSPROT;Acc:O76062]	32	0.118	39	0.52	37	2.02e-14	39	1	17	1	56	8.17e-09	78	823	41	0.732	53	0.8	59	none	68	none	75	none	27	4.86	31	none	33	none	9	1.24	94	0.972	32	0.441	43	0.45	59	0.731
ENSG00000135390	ATP5G2	ATP synthase lipid-binding protein, mitochondrial precursor (EC 3.6.3.14) (ATP synthase proteolipid P2) (ATPase protein 9) (ATPase subunit C). [Source:Uniprot/SWISSPROT;Acc:Q06055]	33	0.122	42	0.529	40	8.75e-14	41	1	18	1	39	2.05e-09	104	none	35	0.727	3	0.617	17	none	32	none	43	none	25	4.36	29	none	31	none	58	2.25	64	0.961	55	0.524	46	0.453	76	0.764
ENSG00000132256	TRIM5	Tripartite motif-containing protein 5 (EC 6.3.2.-) (RING finger protein 88). [Source:Uniprot/SWISSPROT;Acc:Q9C035]	34	0.126	18	0.431	30	1.1e-15	32	1	10	0.731	38	2.05e-09	31	175	29	0.717	21	0.683	31	none	45	none	54	none	69	none	69	none	69	none	40	1.62	8	0.915	94	0.689	101	0.59	44	0.699
ENSG00000138771	SHROOM3	shroom family member 3 protein [Source:RefSeq_peptide;Acc:NP_065910]	35	0.127	24	0.453	44	2.22e-12	44	1	52	none	41	2.05e-09	12	0.0963	43	0.737	87	none	89	none	90	none	92	none	93	none	93	none	93	none	68	3	104	0.976	38	0.472	31	0.409	41	0.686
ENSG00000140470	ADAMTS17	ADAMTS-17 precursor (EC 3.4.24.-) (A disintegrin and metalloproteinase with thrombospondin motifs 17) (ADAM-TS 17) (ADAM-TS17). [Source:Uniprot/SWISSPROT;Acc:Q8TE56]	36	0.128	7	0.327	17	6.36e-19	21	1	36	none	36	3.35e-10	102	none	123	none	125	none	125	none	125	none	125	none	125	none	125	none	125	none	54	2	65	0.962	106	0.735	1	0.297	60	0.731
ENSG00000184792	OSBP2	Oxysterol-binding protein 2 (Oxysterol-binding protein-related protein 4) (OSBP-related protein 4) (ORP-4). [Source:Uniprot/SWISSPROT;Acc:Q969R2]	37	0.147	43	0.529	60	3.9e-09	60	1	67	none	73	0.0089	33	178	19	0.707	74	0.894	78	none	84	none	87	none	45	14	46	none	47	none	70	3.17	69	0.964	37	0.471	66	0.5	27	0.65
ENSG00000142513	ACPT	Testicular acid phosphatase precursor (EC 3.1.3.2). [Source:Uniprot/SWISSPROT;Acc:Q9BZG2]	38	0.149	3	0.252	96	0.00193	90	1	4	0.0232	57	1.13e-07	62	572	114	none	120	none	120	none	120	none	120	none	120	none	120	none	120	none	24	1.4	24	0.941	22	0.368	28	0.399	100	0.816
ENSG00000149792	MRPL49	Mitochondrial 39S ribosomal protein L49 (L49mt) (MRP-L49) (Protein NOF1) (Neighbor of FAU) (NOF). [Source:Uniprot/SWISSPROT;Acc:Q13405]	39	0.153	72	0.591	22	1.28e-17	26	1	40	none	40	2.05e-09	64	616	51	0.751	7	0.645	5	2	22	none	34	none	19	3.92	23	none	25	none	81	none	121	0.99	42	0.491	68	0.528	49	0.709
ENSG00000130202	PVRL2	Poliovirus receptor-related protein 2 precursor (Herpes virus entry mediator B) (HveB) (Nectin-2) (CD112 antigen). [Source:Uniprot/SWISSPROT;Acc:Q92692]	40	0.157	63	0.578	86	0.000139	82	1	22	1	63	1.8e-06	23	90.6	21	0.708	34	0.72	41	none	53	none	62	none	74	none	74	none	74	none	41	1.65	40	0.953	74	0.564	63	0.485	25	0.642
ENSG00000115353	TACR1	Substance-P receptor (SPR) (NK-1 receptor) (NK-1R) (Tachykinin receptor 1). [Source:Uniprot/SWISSPROT;Acc:P25103]	41	0.17	98	0.729	56	2.42e-11	56	1	9	0.633	35	2.25e-10	11	5.48e-09	98	none	72	0.887	76	none	82	none	85	none	24	4	28	none	30	none	16	1.27	89	0.971	36	0.469	15	0.392	15	0.588
ENSG00000106789	CORO2A	Coronin-2A (WD repeat-containing protein 2) (IR10). [Source:Uniprot/SWISSPROT;Acc:Q92828]	42	0.172	33	0.503	57	2.67e-11	57	1	64	none	91	1	16	24.5	56	0.756	61	0.82	65	none	72	none	78	none	23	4	27	none	29	none	6	1.2	108	0.978	29	0.428	14	0.392	32	0.664
ENSG00000005981	ASB4	Ankyrin repeat and SOCS box protein 4 (ASB-4). [Source:Uniprot/SWISSPROT;Acc:Q9Y574]	43	0.173	11	0.384	95	0.00154	89	1	90	none	49	2.05e-09	36	186	62	0.764	94	none	96	none	97	none	98	none	99	none	99	none	99	none	17	1.31	7	0.908	21	0.36	38	0.447	84	0.779
ENSG00000171385	KCND3	Potassium voltage-gated channel subfamily D member 3 (Voltage-gated potassium channel subunit Kv4.3). [Source:Uniprot/SWISSPROT;Acc:Q9UK17]	44	0.18	97	0.713	89	0.000662	84	1	85	none	27	3.76e-13	89	967	18	0.703	4	0.62	18	none	33	none	44	none	46	22	47	none	48	none	45	1.69	98	0.973	23	0.37	8	0.346	55	0.726
ENSG00000164300	SERINC5	developmentally regulated protein TPO1 [Source:RefSeq_peptide;Acc:NP_840060]	45	0.189	19	0.44	58	1.68e-10	58	1	65	none	110	none	38	206	59	0.76	92	none	94	none	95	none	96	none	97	none	97	none	97	none	111	none	77	0.967	33	0.459	39	0.447	67	0.743
ENSG00000163946	C3orf63	retinoblastoma-associated protein 140 [Source:RefSeq_peptide;Acc:NP_056039]	46	0.189	36	0.518	116	none	125	none	125	none	55	2.05e-09	55	449	31	0.723	33	0.72	40	none	52	none	61	none	73	none	73	none	73	none	96	none	54	0.957	76	0.581	64	0.493	66	0.74
ENSG00000167751	KLK2	Kallikrein-2 precursor (EC 3.4.21.35) (Tissue kallikrein-2) (Glandular kallikrein-1) (hGK-1). [Source:Uniprot/SWISSPROT;Acc:P20151]	47	0.189	111	0.874	33	3.49e-15	35	1	45	none	16	6.43e-16	9	2.45e-23	92	0.876	76	0.918	80	none	7	2	7	1.56	42	11	44	none	45	none	32	1.5	72	0.966	73	0.557	26	0.395	69	0.745
ENSG00000122033	MTIF3	Translation initiation factor IF-3, mitochondrial precursor (IF-3Mt) (IF3(mt)) (IF-3(Mt)) (IF3mt). [Source:Uniprot/SWISSPROT;Acc:Q9H2K0]	48	0.191	73	0.591	12	9.66e-25	17	1	33	none	10	2.61e-22	92	none	9	0.686	82	none	85	none	87	none	90	none	91	none	91	none	91	none	107	none	13	0.926	83	0.61	94	0.566	72	0.753
ENSG00000149823	C11orf2	Uncharacterized protein C11orf2 (Another new gene 2 protein). [Source:Uniprot/SWISSPROT;Acc:Q9UID3]	49	0.196	41	0.529	88	0.00021	119	none	119	none	103	1	124	none	128	none	32	0.717	8	2	25	none	36	none	48	64	49	none	50	none	61	2.5	3	0.87	72	0.557	54	0.475	65	0.739
ENSG00000174562	KLK15	Kallikrein-15 precursor (EC 3.4.21.-) (ACO protease). [Source:Uniprot/SWISSPROT;Acc:Q9H2R5]	50	0.2	101	0.76	18	6.36e-19	22	1	37	none	14	5.84e-17	5	8.37e-29	94	none	54	0.805	60	none	69	none	76	none	82	none	82	none	82	none	56	2.14	36	0.951	85	0.614	27	0.395	75	0.759
ENSG00000180613	ENSG00000180613	Homeobox protein GSH-2. [Source:Uniprot/SWISSPROT;Acc:Q9BZM3]	51	0.218	37	0.519	7	7.47e-31	13	1	30	none	80	1	113	none	125	none	127	none	127	none	127	none	127	none	127	none	127	none	127	none	11	1.24	12	0.925	54	0.522	16	0.392	102	0.831
ENSG00000100784	RPS6KA5	Ribosomal protein S6 kinase alpha-5 (EC 2.7.11.1) (Nuclear mitogen- and stress-activated protein kinase 1) (90 kDa ribosomal protein S6 kinase 5) (RSK-like protein kinase) (RSKL). [Source:Uniprot/SWISSPROT;Acc:O75582]	52	0.218	26	0.455	19	7.37e-19	23	1	3	0.0209	24	3.76e-13	99	none	55	0.756	57	0.813	2	1.5	19	none	31	none	32	5.6	36	none	37	none	29	1.47	124	0.994	79	0.592	82	0.558	50	0.715
ENSG00000185737	NRG3	Pro-neuregulin-3, membrane-bound isoform precursor (Pro-NRG3) [Contains: Neuregulin-3 (NRG-3)]. [Source:Uniprot/SWISSPROT;Acc:P56975]	53	0.227	93	0.688	27	1.8e-16	5	0.735	13	1	67	0.000104	14	10.1	100	none	111	none	112	none	112	none	112	none	112	none	112	none	112	none	3	1.06	62	0.961	87	0.622	112	0.697	79	0.773
ENSG00000162298	SYVN1	synoviolin 1 isoform a [Source:RefSeq_peptide;Acc:NP_115807]	54	0.246	74	0.591	23	1.28e-17	27	1	41	none	68	0.000305	107	none	124	none	126	none	126	none	126	none	126	none	126	none	126	none	126	none	21	1.37	81	0.968	77	0.584	67	0.511	77	0.766
ENSG00000116194	ANGPTL1	Angiopoietin-related protein 1 precursor (Angiopoietin-like 1) (Angiopoietin-3) (ANG-3). [Source:Uniprot/SWISSPROT;Acc:O95841]	55	0.249	16	0.425	67	3.94e-08	66	1	71	none	58	1.57e-07	59	479	78	0.791	102	none	103	none	104	none	104	none	105	none	105	none	105	none	28	1.47	75	0.966	91	0.667	45	0.45	18	0.607
ENSG00000106785	TRIM14	Tripartite motif-containing protein 14. [Source:Uniprot/SWISSPROT;Acc:Q14142]	56	0.254	78	0.629	42	4.08e-13	43	1	51	none	84	1	79	828	27	0.716	9	0.654	22	none	37	none	48	none	67	none	67	none	67	none	7	1.2	37	0.952	89	0.635	96	0.566	74	0.757
ENSG00000179242	CDH4	Cadherin-4 precursor (Retinal-cadherin) (R-cadherin) (R-CAD). [Source:Uniprot/SWISSPROT;Acc:P55283]	57	0.257	87	0.657	3	1.42e-47	9	1	14	1	22	1.49e-13	73	725	84	0.813	105	none	106	none	107	none	107	none	34	6	38	none	39	none	84	none	35	0.951	51	0.514	32	0.416	68	0.745
ENSG00000185774	KCNIP4	Kv channel-interacting protein 4 (KChIP4) (A-type potassium channel modulatory protein 4) (Potassium channel-interacting protein 4) (Calsenilin-like protein). [Source:Uniprot/SWISSPROT;Acc:Q6PIL6]	58	0.258	107	0.807	104	0.00756	96	1	96	none	97	1	69	675	20	0.707	83	none	86	none	3	1.5	6	1.5	49	none	50	none	51	none	10	1.24	57	0.959	65	0.55	100	0.584	56	0.726
ENSG00000101199	ARFGAP1	ADP-ribosylation factor GTPase-activating protein 1 (ADP-ribosylation factor 1 GTPase-activating protein) (ARF1 GAP) (ARF1-directed GTPase- activating protein) (GAP protein). [Source:Uniprot/SWISSPROT;Acc:Q8N6T3]	59	0.259	85	0.645	87	0.000183	83	1	84	none	47	2.05e-09	105	none	79	0.796	24	0.699	6	2	23	none	25	8	31	5.6	35	none	36	none	22	1.38	14	0.928	62	0.546	53	0.475	99	0.797
ENSG00000122584	NXPH1	Neurexophilin-1 precursor. [Source:Uniprot/SWISSPROT;Acc:P58417]	60	0.262	10	0.352	113	none	103	1	103	none	60	1.57e-07	41	216	23	0.711	85	none	88	none	89	none	91	none	92	none	92	none	92	none	12	1.25	16	0.932	93	0.676	115	0.803	51	0.716
ENSG00000136267	DGKB	Diacylglycerol kinase beta (EC 2.7.1.107) (Diglyceride kinase beta) (DGK-beta) (DAG kinase beta) (90 kDa diacylglycerol kinase). [Source:Uniprot/SWISSPROT;Acc:Q9Y6T7]	61	0.262	102	0.766	82	9.36e-06	78	1	11	0.919	77	1	50	314	109	none	42	0.759	49	none	60	none	69	none	44	13.5	45	none	46	none	57	2.18	63	0.961	64	0.549	41	0.447	36	0.679
ENSG00000008323	PLEKHG6	pleckstrin homology domain containing, family G (with RhoGef domain) member 6 [Source:RefSeq_peptide;Acc:NP_060643]	62	0.268	1	0.225	75	1.23e-06	72	1	76	none	113	none	127	none	81	0.806	52	0.799	58	none	67	none	74	none	81	none	81	none	81	none	101	none	45	0.955	63	0.546	90	0.566	93	0.788
ENSG00000145996	CDKAL1	CDK5 regulatory subunit associated protein 1-like 1 [Source:RefSeq_peptide;Acc:NP_060244]	63	0.277	112	0.897	66	3.85e-08	65	1	70	none	111	none	85	900	2	0.57	79	none	9	2	26	none	37	none	60	none	60	none	60	none	71	3.67	39	0.952	78	0.586	30	0.4	110	0.839
ENSG00000197893	NRAP	Nebulin-related-anchoring protein (N-RAP). [Source:Uniprot/SWISSPROT;Acc:Q86VF7]	64	0.277	21	0.452	91	0.00102	85	1	86	none	48	2.05e-09	52	337	38	0.73	65	0.844	69	none	75	none	21	6	54	none	54	none	54	none	43	1.67	79	0.967	125	none	19	0.392	78	0.769
ENSG00000155666	JMJD5	jumonji domain containing 5 [Source:RefSeq_peptide;Acc:NP_079049]	65	0.288	47	0.54	117	none	105	1	105	none	50	2.05e-09	61	530	113	none	119	none	4	1.5	21	none	33	none	58	none	58	none	58	none	72	4	110	0.979	86	0.618	55	0.475	90	0.788
ENSG00000166562	SEC11C	Microsomal signal peptidase 21 kDa subunit (EC 3.4.-.-) (SPase 21 kDa subunit) (SPC21) (SEC11-like 3). [Source:Uniprot/SWISSPROT;Acc:Q9BY50]	66	0.29	57	0.566	20	1.11e-18	24	1	38	none	66	4.29e-05	65	620	70	0.778	99	none	10	2	27	none	38	none	61	none	61	none	61	none	74	5	76	0.967	70	0.555	74	0.543	112	0.839
ENSG00000121904	CSMD2	CUB and sushi domain-containing protein 2 (CUB and sushi multiple domains protein 2). [Source:Uniprot/SWISSPROT;Acc:Q7Z408]	67	0.295	113	0.901	106	0.0198	97	1	97	none	8	3.24e-24	56	450	60	0.763	93	none	95	none	96	none	97	none	98	none	98	none	98	none	112	none	59	0.959	10	0.311	2	0.325	61	0.731
ENSG00000168060	NAALADL1	N-acetylated-alpha-linked acidic dipeptidase-like protein (EC 3.4.17.21) (NAALADase L) (Ileal dipeptidylpeptidase) (100 kDa ileum brush border membrane protein) (I100). [Source:Uniprot/SWISSPROT;Acc:Q9UQQ1]	68	0.298	14	0.407	34	4.09e-15	36	1	46	none	61	2.55e-07	49	311	108	none	58	0.813	63	none	71	none	77	none	13	2.4	19	none	21	none	51	2	109	0.979	69	0.555	29	0.399	104	0.833
ENSG00000021762	OSBPL5	Oxysterol-binding protein-related protein 5 (OSBP-related protein 5) (ORP-5). [Source:Uniprot/SWISSPROT;Acc:Q9H0X9]	69	0.298	91	0.678	35	4.46e-15	37	1	47	none	37	4.7e-10	103	none	63	0.768	95	none	97	none	98	none	99	none	100	none	100	none	100	none	73	4	56	0.958	43	0.494	52	0.475	24	0.628
ENSG00000133943	C14orf159	UPF0317 protein C14orf159, mitochondrial precursor. [Source:Uniprot/SWISSPROT;Acc:Q7Z3D6]	70	0.306	25	0.453	78	1.57e-06	75	1	79	none	46	2.05e-09	47	302	46	0.742	13	0.671	25	none	40	none	49	none	68	none	68	none	68	none	92	none	91	0.971	96	0.696	98	0.566	48	0.706
ENSG00000135547	HEY2	Hairy/enhancer-of-split related with YRPW motif 2 (Cardiovascular helix-loop-helix factor 1) (Hairy and enhancer of split-related protein 2) (HESR-2) (Hairy-related transcription factor 2) (HES- related repressor protein 2) (Protein gridlock homolog). [Source:Uniprot/SWISSPROT;Acc:Q9UBP5]	71	0.312	128	none	15	9.95e-22	20	1	35	none	34	1.94e-10	101	none	57	0.758	51	0.796	57	none	66	none	26	10	55	none	55	none	55	none	88	none	86	0.97	27	0.411	81	0.558	31	0.663
ENSG00000112320	ENSG00000112320	CDNA FLJ10159 fis, clone HEMBA1003528. [Source:Uniprot/SPTREMBL;Acc:Q9NWB3]	72	0.331	96	0.7	125	none	111	1	111	none	124	none	48	309	5	0.639	80	none	83	none	85	none	88	none	89	none	89	none	89	none	105	none	27	0.946	31	0.434	76	0.55	122	none
ENSG00000170653	ATF7	Cyclic AMP-dependent transcription factor ATF-7 (Activating transcription factor 7) (Transcription factor ATF-A). [Source:Uniprot/SWISSPROT;Acc:P17544]	73	0.336	44	0.532	49	6.29e-12	49	1	57	none	87	1	117	none	33	0.725	59	0.816	14	23	29	none	40	none	63	none	63	none	63	none	35	1.51	90	0.971	56	0.527	58	0.477	10	0.574
ENSG00000012822	CALCOCO1	coiled-coil transcriptional coactivator [Source:RefSeq_peptide;Acc:NP_065949]	74	0.338	86	0.645	45	2.77e-12	45	1	53	none	108	none	44	248	61	0.763	69	0.877	73	none	79	none	28	10	56	none	56	none	56	none	63	2.67	51	0.957	75	0.578	92	0.566	21	0.617
ENSG00000177058	ENSG00000177058	CDNA FLJ90709 fis, clone PLACE1007881 (Hypothetical protein FLJ90709). [Source:Uniprot/SPTREMBL;Acc:Q8NBW4]	75	0.355	5	0.297	112	none	102	1	102	none	118	none	82	868	58	0.759	91	none	93	none	94	none	95	none	96	none	96	none	96	none	110	none	106	0.977	81	0.598	83	0.561	86	0.782
ENSG00000146670	CDCA5	Sororin (Cell division cycle-associated protein 5) (p35). [Source:Uniprot/SWISSPROT;Acc:Q96FF9]	76	0.402	31	0.491	64	9.47e-09	116	none	116	none	101	1	123	none	39	0.731	86	none	3	1.5	20	none	32	none	57	none	57	none	57	none	66	3	99	0.974	46	0.498	103	0.616	101	0.819
ENSG00000162300	ZFPL1	Zinc finger protein-like 1 (Zinc finger protein MCG4). [Source:Uniprot/SWISSPROT;Acc:O95159]	77	0.425	94	0.697	43	2.02e-12	115	none	115	none	52	2.05e-09	42	221	76	0.787	28	0.711	36	none	49	none	58	none	71	none	71	none	71	none	94	none	100	0.974	67	0.553	91	0.566	88	0.786
ENSG00000109220	CHIC2	Cysteine-rich hydrophobic domain 2 protein (BrX-like translocated in leukemia). [Source:Uniprot/SWISSPROT;Acc:Q9UKJ5]	78	0.429	105	0.796	70	1.9e-07	117	none	117	none	76	0.737	112	none	28	0.717	25	0.702	7	2	24	none	35	none	59	none	59	none	59	none	26	1.44	48	0.956	122	none	72	0.537	71	0.752
ENSG00000134873	CLDN10	Claudin-10 (OSP-like protein). [Source:Uniprot/SWISSPROT;Acc:P78369]	79	0.442	48	0.54	85	2.82e-05	81	1	21	1	78	1	45	288	82	0.806	63	0.825	67	none	73	none	79	none	39	9.5	42	none	43	none	69	3.11	61	0.959	45	0.497	24	0.395	57	0.727
ENSG00000154655	L3MBTL4	l(3)mbt-like 4 [Source:RefSeq_peptide;Acc:NP_775735]	80	0.462	45	0.536	50	6.29e-12	50	1	58	none	109	none	126	none	6	0.655	81	none	84	none	86	none	89	none	90	none	90	none	90	none	106	none	6	0.902	109	0.748	106	0.643	52	0.717
ENSG00000162843	WDR64	WD repeat domain 64 [Source:RefSeq_peptide;Acc:NP_653226]	81	0.463	2	0.237	110	none	100	1	100	none	99	1	39	213	106	none	115	none	116	none	116	none	116	none	116	none	116	none	116	none	75	21	117	0.988	59	0.53	108	0.668	107	0.834
ENSG00000186628	FSD2|SCARNA15	fibronectin type III and SPRY domain containing 2 [Source:RefSeq_peptide;Acc:NP_001007123]	82	0.471	28	0.488	114	none	104	1	104	none	119	none	32	177	53	0.753	90	none	92	none	93	none	94	none	95	none	95	none	95	none	109	none	46	0.955	121	none	40	0.447	105	0.834
ENSG00000006715	VPS41	Vacuolar protein sorting-associated protein 41 homolog (S53). [Source:Uniprot/SWISSPROT;Acc:P49754]	83	0.471	69	0.591	68	1.18e-07	67	1	72	none	92	1	120	none	73	0.782	17	0.68	28	none	42	none	51	none	26	4.8	30	none	32	none	64	2.75	103	0.975	84	0.614	79	0.552	45	0.7
ENSG00000117174	C1orf181	CDNA FLJ20760 fis, clone HEP01082 (Chromosome 1 open reading frame 181) (Novel protein). [Source:Uniprot/SPTREMBL;Acc:Q9NWK9]	84	0.477	123	none	129	none	113	1	113	none	51	2.05e-09	30	171	32	0.724	18	0.681	11	3	28	none	39	none	62	none	62	none	62	none	89	none	4	0.884	117	0.816	110	0.668	82	0.777
ENSG00000111319	SCNN1A	Amiloride-sensitive sodium channel subunit alpha (Epithelial Na(+) channel subunit alpha) (Alpha ENaC) (Nonvoltage-gated sodium channel 1 subunit alpha) (SCNEA) (Alpha NaCH). [Source:Uniprot/SWISSPROT;Acc:P37088]	85	0.482	66	0.586	74	1.06e-06	71	1	20	1	17	6.9e-16	95	none	87	0.822	44	0.761	51	none	15	6	24	8	47	25.5	48	none	49	none	36	1.53	125	0.994	14	0.317	59	0.482	46	0.703
ENSG00000116191	RALGPS2	Ral GEF with PH domain and SH3 binding motif 2 isoform 2 [Source:RefSeq_peptide;Acc:NP_689876]	86	0.487	59	0.572	80	4.37e-06	76	1	80	none	114	none	53	379	52	0.751	70	0.881	74	none	80	none	11	2	50	none	51	none	52	none	86	none	96	0.972	71	0.556	78	0.552	85	0.779
ENSG00000197444	OGDHL	oxoglutarate dehydrogenase-like [Source:RefSeq_peptide;Acc:NP_060715]	87	0.49	121	none	62	7.44e-09	62	1	12	0.979	107	none	87	944	30	0.717	22	0.686	32	none	46	none	55	none	70	none	70	none	70	none	93	none	129	0.999	130	none	50	0.467	64	0.734
ENSG00000174343	CHRNA9	Neuronal acetylcholine receptor subunit alpha-9 precursor (Nicotinic acetylcholine receptor subunit alpha 9) (NACHR alpha 9). [Source:Uniprot/SWISSPROT;Acc:Q9UGM1]	88	0.5	114	1	92	0.00106	86	1	87	none	23	1.49e-13	71	704	118	none	50	0.793	56	none	65	none	73	none	30	5.33	34	none	35	none	39	1.6	67	0.964	12	0.313	42	0.45	98	0.79
ENSG00000043143	PHF15	Protein Jade-2 (PHD finger protein 15). [Source:Uniprot/SWISSPROT;Acc:Q9NQC1]	89	0.502	99	0.732	103	0.00378	95	1	95	none	96	1	19	46	14	0.695	39	0.753	46	none	57	none	66	none	77	none	77	none	77	none	62	2.5	97	0.973	61	0.537	17	0.392	70	0.748
ENSG00000132274	TRIM22	Tripartite motif-containing protein 22 (RING finger protein 94) (50 kDa-stimulated trans-acting factor) (Staf-50). [Source:Uniprot/SWISSPROT;Acc:Q8IYM9]	90	0.55	76	0.624	41	3.98e-13	42	1	50	none	83	1	27	120	54	0.754	19	0.681	29	none	43	none	52	none	29	5.13	33	none	34	none	60	2.5	111	0.979	108	0.743	105	0.639	58	0.73
ENSG00000174945	ENSG00000174945	Archaemetzincin-1 (EC 3.-.-.-) (Archeobacterial metalloproteinase-like protein 1). [Source:Uniprot/SWISSPROT;Acc:Q400G9]	91	0.558	13	0.405	36	1.63e-14	38	1	48	none	30	3.65e-12	100	none	85	0.813	106	none	107	none	108	none	108	none	108	none	108	none	108	none	117	none	52	0.957	48	0.501	87	0.566	28	0.652
ENSG00000154975	CA10	Carbonic anhydrase-related protein 10 (Carbonic anhydrase-related protein X) (CARP X) (CA-RP X) (Cerebral protein 15). [Source:Uniprot/SWISSPROT;Acc:Q9NS85]	92	0.558	92	0.681	25	6.25e-17	28	1	42	none	82	1	80	831	34	0.726	20	0.682	30	none	44	none	53	none	41	10	43	none	44	none	59	2.31	128	0.999	95	0.691	35	0.427	29	0.655
ENSG00000164299	ENSG00000164299	CDNA FLJ25709 fis, clone TST04944. [Source:Uniprot/SPTREMBL;Acc:Q8N7E9]	93	0.565	120	none	97	0.00208	120	none	120	none	53	2.05e-09	77	797	120	none	122	none	122	none	122	none	122	none	122	none	122	none	122	none	126	none	10	0.918	49	0.51	127	none	128	none
ENSG00000172752	ENSG00000172752	CDNA FLJ41724 fis, clone HLUNG2014262. [Source:Uniprot/SPTREMBL;Acc:Q6ZW26]	94	0.569	4	0.252	111	none	101	1	101	none	117	none	129	none	129	none	130	none	130	none	130	none	130	none	130	none	130	none	130	none	76	42.3	115	0.983	58	0.529	89	0.566	106	0.834
ENSG00000174276	ZNHIT2	Zinc finger HIT domain-containing protein 2 (Protein FON). [Source:Uniprot/SWISSPROT;Acc:Q9UHR6]	95	0.587	22	0.453	98	0.00378	91	1	91	none	28	3.76e-13	72	722	26	0.716	67	0.867	71	none	77	none	82	none	85	none	85	none	85	none	48	1.74	21	0.939	102	0.718	102	0.615	73	0.754
ENSG00000181404	ENSG00000181404	NO ID	96	0.59	67	0.591	121	none	107	1	107	none	121	none	81	843	121	none	123	none	123	none	123	none	123	none	123	none	123	none	123	none	127	none	82	0.968	26	0.392	111	0.674	124	none
ENSG00000130204	TOMM40	Probable mitochondrial import receptor subunit TOM40 homolog (Translocase of outer membrane 40 kDa subunit homolog) (Haymaker protein) (p38.5). [Source:Uniprot/SWISSPROT;Acc:O96008]	97	0.616	29	0.491	63	7.97e-09	63	1	69	none	18	2.33e-15	96	none	91	0.85	31	0.716	39	none	51	none	60	none	16	3.14	22	none	24	none	80	none	126	0.995	52	0.518	73	0.542	63	0.734
ENSG00000163749	ENSG00000163749	CDNA FLJ25734 fis, clone TST05668. [Source:Uniprot/SPTREMBL;Acc:Q8N7E3]	98	0.636	90	0.675	124	none	110	1	110	none	123	none	66	639	68	0.773	98	none	100	none	101	none	101	none	102	none	102	none	102	none	113	none	9	0.917	88	0.623	95	0.566	114	0.839
ENSG00000129292	PHF20L1	PHD finger protein 20-like 1 isoform 1 [Source:RefSeq_peptide;Acc:NP_115581]	99	0.672	32	0.502	99	0.00378	121	none	121	none	104	1	37	193	24	0.711	29	0.711	37	none	50	none	59	none	72	none	72	none	72	none	95	none	70	0.964	24	0.386	107	0.647	83	0.777
ENSG00000147724	ENSG00000147724	C8orfK32 protein (C8ORFK32), mRNA [Source:RefSeq_dna;Acc:NM_015912]	100	0.681	54	0.562	119	none	106	1	106	none	120	none	17	27.9	49	0.748	89	none	91	none	92	none	12	2	51	none	52	none	53	none	87	none	92	0.971	112	0.762	109	0.668	81	0.775
ENSG00000149658	YTHDF1	YTH domain family protein 1 (Dermatomyositis associated with cancer putative autoantigen 1) (DACA-1). [Source:Uniprot/SWISSPROT;Acc:Q9BYJ9]	101	0.683	80	0.641	122	none	108	1	108	none	100	1	83	883	48	0.744	8	0.645	21	none	36	none	47	none	66	none	66	none	66	none	91	none	85	0.97	110	0.755	80	0.552	91	0.788
ENSG00000137449	CPEB2	Cytoplasmic polyadenylation element-binding protein 2 (CPE-binding protein 2) (CPE-BP2) (hCPEB-2). [Source:Uniprot/SWISSPROT;Acc:Q7Z5Q1]	102	0.701	15	0.423	21	2.05e-18	25	1	39	none	81	1	114	none	80	0.803	103	none	104	none	105	none	105	none	106	none	106	none	106	none	116	none	118	0.988	50	0.513	56	0.477	39	0.685
ENSG00000179431	ENSG00000179431	four jointed box 1 (Drosophila) (FJX1), mRNA [Source:RefSeq_dna;Acc:NM_014344]	103	0.702	130	none	131	none	131	none	131	none	131	none	131	none	131	none	35	0.724	42	none	54	none	63	none	75	none	75	none	75	none	97	none	130	none	18	0.351	126	none	127	none
ENSG00000158683	PKD1L1	Polycystic kidney disease 1-like 1 protein (Polycystin-1L1). [Source:Uniprot/SWISSPROT;Acc:Q8TDX9]	104	0.705	110	0.839	84	2.63e-05	80	1	83	none	32	2.06e-11	51	334	110	none	117	none	118	none	118	none	118	none	118	none	118	none	118	none	53	2	30	0.948	103	0.722	75	0.549	87	0.784
ENSG00000109684	ENSG00000109684	mast cell immunoreceptor signal transducer [Source:RefSeq_peptide;Acc:NP_443196]	105	0.707	117	1	71	2.59e-07	69	1	74	none	112	none	86	918	83	0.808	104	none	105	none	106	none	106	none	107	none	107	none	107	none	52	2	87	0.97	80	0.593	93	0.566	80	0.774
ENSG00000105136	ZNF419	Zinc finger protein 419A. [Source:Uniprot/SWISSPROT;Acc:Q96HQ0]	106	0.729	9	0.349	47	6.29e-12	47	1	55	none	86	1	116	none	4	0.601	43	0.759	50	none	61	none	70	none	80	none	80	none	80	none	100	none	31	0.95	105	0.725	120	0.911	116	0.839
ENSG00000186272	ZNF17	Zinc finger protein 17 (Zinc finger protein KOX10) (HPF3). [Source:Uniprot/SWISSPROT;Acc:P17021]	107	0.744	62	0.577	52	6.29e-12	52	1	60	none	89	1	118	none	126	none	128	none	128	none	128	none	128	none	128	none	128	none	128	none	129	none	49	0.957	123	none	114	0.762	37	0.683
ENSG00000167281	ENSG00000167281	NO ID	108	0.766	109	0.838	127	none	112	1	112	none	125	none	13	1.55	99	none	110	none	111	none	111	none	111	none	111	none	111	none	111	none	120	none	55	0.958	82	0.599	104	0.621	123	none
ENSG00000204740	C10orf112	Novel protein (Fragment). [Source:Uniprot/SPTREMBL;Acc:Q5VYJ5]	109	0.786	132	none	109	0.0198	99	1	99	none	116	none	43	239	107	none	116	none	117	none	117	none	117	none	117	none	117	none	117	none	123	none	29	0.947	120	none	128	none	129	none
ENSG00000095383	TBC1D2	TBC1 domain family member 2 (Prostate antigen recognized and identified by SEREX) (PARIS-1). [Source:Uniprot/SWISSPROT;Acc:Q9BYX2]	110	0.793	60	0.575	76	1.23e-06	73	1	77	none	93	1	22	86.1	103	none	37	0.738	44	none	55	none	64	none	76	none	76	none	76	none	98	none	43	0.954	115	0.776	62	0.482	103	0.832
ENSG00000056487	PHF21B	PHD finger protein 21B. [Source:Uniprot/SWISSPROT;Acc:Q96EK2]	111	0.798	65	0.583	102	0.00378	94	1	94	none	95	1	121	none	127	none	129	none	129	none	129	none	129	none	129	none	129	none	129	none	130	none	53	0.957	41	0.486	86	0.566	89	0.787
ENSG00000132874	SLC14A2	Urea transporter, kidney. [Source:Uniprot/SWISSPROT;Acc:Q15849]	112	0.805	115	1	93	0.00132	87	1	88	none	71	0.000346	109	none	3	0.593	73	0.893	77	none	83	none	86	none	88	none	88	none	88	none	33	1.5	42	0.954	30	0.433	70	0.531	117	0.848
ENSG00000207598	ENSG00000207598	hsa-mir-124a-3 [Source:miRBase;Acc:MI0000445]	113	0.813	129	none	130	none	130	none	130	none	130	none	130	none	130	none	131	none	131	none	131	none	131	none	131	none	131	none	131	none	131	none	131	none	131	none	131	none	131	none
ENSG00000197588	ENSG00000197588	kallikrein pseudogene 1 (KLKP1) on chromosome 19 [Source:RefSeq_dna;Acc:NR_002948]	114	0.813	131	none	132	none	132	none	132	none	132	none	132	none	132	none	132	none	132	none	132	none	132	none	132	none	132	none	132	none	132	none	132	none	132	none	132	none	132	none
ENSG00000187066	ENSG00000187066	CDNA FLJ42147 fis, clone TESTI4000530. [Source:Uniprot/SPTREMBL;Acc:Q6ZVS6]	115	0.815	108	0.813	126	none	128	none	128	none	128	none	63	578	115	none	64	0.841	68	none	74	none	80	none	83	none	83	none	83	none	102	none	73	0.966	124	none	69	0.529	121	none
ENSG00000148735	C10orf81	CDNA FLJ46008 fis, clone SMINT2017964. [Source:Uniprot/SPTREMBL;Acc:Q6ZQR5]	116	0.838	88	0.657	123	none	109	1	109	none	122	none	70	696	117	none	71	0.884	75	none	81	none	84	none	87	none	87	none	87	none	104	none	38	0.952	35	0.46	85	0.566	113	0.839
ENSG00000167766	ZNF83	Zinc finger protein 83 (Zinc finger protein HPF1). [Source:Uniprot/SWISSPROT;Acc:P51522]	117	0.844	84	0.645	54	6.29e-12	54	1	62	none	90	1	119	none	42	0.734	45	0.77	52	none	62	none	71	none	22	4	26	none	28	none	83	none	41	0.954	113	0.767	122	0.911	38	0.683
ENSG00000121406	ZNF549	Zinc finger protein 549. [Source:Uniprot/SWISSPROT;Acc:Q6P9A3]	118	0.868	61	0.576	51	6.29e-12	51	1	59	none	88	1	40	215	16	0.696	66	0.866	70	none	76	none	81	none	84	none	84	none	84	none	103	none	34	0.951	107	0.74	121	0.911	97	0.788
ENSG00000152193	C13orf7	RING finger protein C13orf7. [Source:Uniprot/SWISSPROT;Acc:Q5W0B1]	119	0.868	52	0.555	101	0.00378	93	1	93	none	94	1	21	57.1	71	0.779	26	0.707	34	none	48	none	57	none	37	8	40	none	41	none	85	none	123	0.993	92	0.673	97	0.566	94	0.788
ENSG00000197128	ZNF772	Zinc finger protein 772. [Source:Uniprot/SWISSPROT;Acc:Q68DY9]	120	0.869	116	1	55	6.29e-12	55	1	63	none	44	2.05e-09	29	152	105	none	114	none	115	none	115	none	115	none	115	none	115	none	115	none	122	none	83	0.969	126	none	124	0.928	126	none
ENSG00000167747	C19orf48	Uncharacterized protein C19orf48 (Multidrug resistance-related protein). [Source:Uniprot/SWISSPROT;Acc:Q6RUI8]	121	0.872	35	0.518	115	none	124	none	124	none	54	2.05e-09	106	none	75	0.787	101	none	102	none	103	none	103	none	104	none	104	none	104	none	115	none	17	0.934	111	0.755	117	0.847	26	0.646
ENSG00000186230	ZNF749	Zinc finger protein 749. [Source:Uniprot/SWISSPROT;Acc:O43361]	122	0.873	12	0.393	48	6.29e-12	48	1	56	none	42	2.05e-09	76	765	119	none	68	0.87	72	none	78	none	83	none	86	none	86	none	86	none	67	3	122	0.992	128	none	125	0.928	108	0.834
ENSG00000165071	TMEM71	Transmembrane protein 71. [Source:Uniprot/SWISSPROT;Acc:Q6P5X7]	123	0.885	20	0.447	105	0.0198	122	none	122	none	105	1	125	none	45	0.742	88	none	90	none	91	none	93	none	94	none	94	none	94	none	108	none	71	0.965	57	0.527	88	0.566	92	0.788
ENSG00000152439	ZNF773	zinc finger protein 419B [Source:RefSeq_peptide;Acc:NP_940944]	124	0.908	8	0.336	46	6.29e-12	46	1	54	none	85	1	115	none	89	0.833	108	none	109	none	109	none	109	none	109	none	109	none	109	none	118	none	95	0.972	101	0.713	119	0.911	96	0.788
ENSG00000111452	GPR133	Probable G-protein coupled receptor 133 precursor (G-protein coupled receptor PGR25). [Source:Uniprot/SWISSPROT;Acc:Q6QNK2]	125	0.912	104	0.782	83	1.51e-05	79	1	82	none	64	1.8e-06	35	184	93	0.883	109	none	110	none	110	none	110	none	110	none	110	none	110	none	119	none	11	0.924	60	0.537	44	0.45	118	0.851
ENSG00000163694	ENSG00000163694	RNA-binding protein (FLJ20273), mRNA [Source:RefSeq_dna;Acc:NM_019027]	126	0.927	51	0.555	100	0.00378	92	1	92	none	115	none	128	none	64	0.769	40	0.753	47	none	58	none	67	none	78	none	78	none	78	none	99	none	68	0.964	114	0.775	71	0.534	111	0.839
ENSG00000101198	C20orf58	Protein FAM77A. [Source:Uniprot/SWISSPROT;Acc:Q8IVV8]	127	0.943	127	none	108	0.0198	98	1	98	none	98	1	122	none	72	0.779	100	none	101	none	102	none	102	none	103	none	103	none	103	none	114	none	15	0.93	68	0.554	25	0.395	109	0.839
ENSG00000203685	C1orf95	Uncharacterized transmembrane protein C1orf95. [Source:Uniprot/SWISSPROT;Acc:Q69YW2]	128	0.946	125	none	107	0.0198	123	none	123	none	106	1	84	885	44	0.739	5	0.626	19	none	34	none	45	none	64	none	64	none	64	none	90	none	102	0.975	127	none	129	none	119	0.861
ENSG00000163081	ENSG00000163081	CDNA FLJ32447 fis, clone SKMUS2001631 (Hypothetical protein FLJ32447). [Source:Uniprot/SPTREMBL;Acc:Q96MF4]	129	0.947	118	none	128	none	129	none	129	none	129	none	25	97.3	104	none	113	none	114	none	114	none	114	none	114	none	114	none	114	none	121	none	33	0.951	116	0.787	118	0.847	95	0.788
ENSG00000164556	ENSG00000164556	CDNA FLJ42138 fis, clone TESTI2036684. [Source:Uniprot/SPTREMBL;Acc:Q6ZVS7]	130	0.951	55	0.563	120	none	127	none	127	none	127	none	68	668	116	none	121	none	121	none	121	none	121	none	121	none	121	none	121	none	125	none	112	0.98	100	0.711	116	0.847	115	0.839
ENSG00000204710	SPDYC	Speedy protein C (Rapid inducer of G2/M progression in oocytes C) (RINGO C) (hSpy/Ringo C). [Source:Uniprot/SWISSPROT;Acc:Q5MJ68]	131	0.959	119	none	79	2.46e-06	118	none	118	none	102	1	91	993	122	none	124	none	124	none	124	none	124	none	124	none	124	none	124	none	128	none	127	0.998	129	none	130	none	130	none
ENSG00000180279	ENSG00000180279	MGC45922 protein. [Source:Uniprot/SPTREMBL;Acc:Q8N4W5]	132	0.985	53	0.562	118	none	126	none	126	none	126	none	60	517	112	none	118	none	119	none	119	none	119	none	119	none	119	none	119	none	124	none	114	0.982	118	0.838	123	0.918	125	none
